# Supplementary material for: Taxon abundance, diversity, co-occurrence and network analysis of the ruminal microbiota in response to dietary changes in dairy cows
Source: PLoS One. 2017 Jul 13;12(7):e0180260. doi: 10.1371/journal.pone.0180260 (PMC5509137; doi:10.1371/journal.pone.0180260)
Supplement: S2 Table — (XLSX) [file pone.0180260.s003.xlsx]

## Sheet: Sheet1
	Tukey test for pairwise comparison (P)						Abundance (%) ± SD
Bacterial taxa	L-LSO	L-H	L-HSO	LSO-H	LSO-HSO	H-HSO	H	HSO	L	LSO
k_Bacteria_Other_Other_Other_Other_Other							0.66±0.15	1.05±0.78	0.76±0.19	0.52±0.07
k_Bacteria_p__c__o__f__g_							0.04±0.05	0±0	0±0	0±0
k_Bacteria_p_Actinobacteria_c_Actinobacteria_o_Bifidobacteriales_f_Bifidobacteriaceae_Other							0.02±0.04	0.01±0.01	0±0	0±0
k_Bacteria_p_Actinobacteria_c_Actinobacteria_o_Bifidobacteriales_f_Bifidobacteriaceae_g_							0.26±0.51	0.16±0.32	0	0
k_Bacteria_p_Actinobacteria_c_Actinobacteria_o_Bifidobacteriales_f_Bifidobacteriaceae_g_Bifidobacterium							0.03±0.05	0	0	0
k_Bacteria_p_Bacteroidetes_Other_Other_Other_Other							0.22±0.26	0.14±0.09	0.72±0.73	0.45±0.47
k_Bacteria_p_Bacteroidetes_c_Bacteroidia_o_Bacteroidales_Other_Other			0.02		0.04	0.018	0.13±0.06	0.81±0.47	0.2±0.13	0.2±0.1
k_Bacteria_p_Bacteroidetes_c_Bacteroidia_o_Bacteroidales_f__g_							0.02±0.03	0.06±0.09	0.11±0.09	0.05±0.07
k_Bacteria_p_Bacteroidetes_c_Bacteroidia_o_Bacteroidales_f_Bacteroidaceae_g_BF311							0	0	0	0.01±0.01
k_Bacteria_p_Bacteroidetes_c_Bacteroidia_o_Bacteroidales_f_Porphyromonadaceae_g_							0	0	0.01±0.03	0.01±0.01
k_Bacteria_p_Bacteroidetes_c_Bacteroidia_o_Bacteroidales_f_Prevotellaceae_Other			0.002		0.016	0.012	0.33±0.18	0.82±0.37	0.28±0.19	0.38±0.19
k_Bacteria_p_Bacteroidetes_c_Bacteroidia_o_Bacteroidales_f_Prevotellaceae_g_							0	0.01±0.01	0.05±0.01	0.01±0.03
k_Bacteria_p_Bacteroidetes_c_Bacteroidia_o_Bacteroidales_f_Prevotellaceae_g_Prevotella			0.006		0.004		12.69±6.55	24.01±10.91	7.76±4.05	6.99±1.57
k_Bacteria_p_Bacteroidetes_c_Bacteroidia_o_Bacteroidales_f_S24-7_g_							0.03±0.05	0.02±0.03	0	0
k_Bacteria_p_Bacteroidetes_c_Bacteroidia_o_Bacteroidales_f_[Paraprevotellaceae]_g_							0.02±0.03	0.01±0.03	0.01±0.01	0.01±0.02
k_Bacteria_p_Chloroflexi_c_Anaerolineae_o_Anaerolineales_f_Anaerolinaceae_g_SHD-231							0.01±0.03	0	0.03±0.03	0.01±0.03
k_Bacteria_p_Cyanobacteria_c_4C0d-2_o_YS2_f__g_							0.02±0.04	0.01±0.01	0.01±0.03	0.03±0.03
k_Bacteria_p_Cyanobacteria_c_Chloroplast_o_Streptophyta_f__g_							0.01±0.01	0	0	0.01±0.01
k_Bacteria_p_Fibrobacteres_c_Fibrobacteria_o_Fibrobacterales_Other_Other							0	0	0.01±0.03	0
k_Bacteria_p_Fibrobacteres_c_Fibrobacteria_o_Fibrobacterales_f_Fibrobacteraceae_g_Fibrobacter			0.013		0.002	0.006	0.44±0.38	0.01±0.03	0.68±0.25	0.55±0.2
k_Bacteria_p_Firmicutes_Other_Other_Other_Other							0.11±0.1	0.16±0.11	0.09±0.07	0.07±0.05
k_Bacteria_p_Firmicutes_c_Bacilli_o_Lactobacillales_f_Lactobacillaceae_g_Lactobacillus							0.01±0.03	0	0	0
k_Bacteria_p_Firmicutes_c_Clostridia_Other_Other_Other		0.0002	<0.0001	0.002	<0.0001		7.28±1.03	4.79±1.14	16.03±1.72	14.01±0.96
k_Bacteria_p_Firmicutes_c_Clostridia_o__f__g_							0.02±0.03	0	0.04±0.02	0.05±0.05
k_Bacteria_p_Firmicutes_c_Clostridia_o_Clostridiales_Other_Other							2.55±0.78	2.54±1.02	3.69±0.91	4.34±1.13
k_Bacteria_p_Firmicutes_c_Clostridia_o_Clostridiales_f__g_			0.04				0.7±0.18	0.3±0.2	0.91±0.18	0.61±0.08
k_Bacteria_p_Firmicutes_c_Clostridia_o_Clostridiales_f_Catabacteriaceae_g_							0.01±0.02	0.02±0.03	0.14±0.08	0.03±0.03
k_Bacteria_p_Firmicutes_c_Clostridia_o_Clostridiales_f_Clostridiaceae_Other							3.14±0.93	1.82±1.67	3.56±0.93	3.69±0.71
k_Bacteria_p_Firmicutes_c_Clostridia_o_Clostridiales_f_Clostridiaceae_g_			0.015		0.009		1.17±0.53	0.56±0.43	1.91±0.23	2.07±0.33
k_Bacteria_p_Firmicutes_c_Clostridia_o_Clostridiales_f_Clostridiaceae_g_Clostridium			0.05				0.59±0.26	0.24±0.2	0.8±0.08	0.76±0.22
k_Bacteria_p_Firmicutes_c_Clostridia_o_Clostridiales_f_Clostridiaceae_g_Mogibacterium							0.14±0.14	0.04±0.08	0.13±0.12	0.2±0.12
k_Bacteria_p_Firmicutes_c_Clostridia_o_Clostridiales_f_Dehalobacteriaceae_g_							0.03±0.03	0.01±0.01	0.01±0.01	0.02±0.03
k_Bacteria_p_Firmicutes_c_Clostridia_o_Clostridiales_f_Eubacteriaceae_g_Anaerofustis							0	0.01±0.01	0.03±0.03	0.03±0.04
k_Bacteria_p_Firmicutes_c_Clostridia_o_Clostridiales_f_Lachnospiraceae_Other							23.94±10.4	17.03±6.68	21.29±2.2	20.8±1.1
k_Bacteria_p_Firmicutes_c_Clostridia_o_Clostridiales_f_Lachnospiraceae_g_		0.03	0.003		0.008		2.3±0.86	1.6±0.96	4.47±1.09	3.98±0.37
k_Bacteria_p_Firmicutes_c_Clostridia_o_Clostridiales_f_Lachnospiraceae_g_Anaerostipes		0.04		0.024			0.11±0.1	0.09±0.06	0.43±0.19	0.44±0.18
k_Bacteria_p_Firmicutes_c_Clostridia_o_Clostridiales_f_Lachnospiraceae_g_Blautia							0.01±0.01	0	0	0
k_Bacteria_p_Firmicutes_c_Clostridia_o_Clostridiales_f_Lachnospiraceae_g_Butyrivibrio							14.53±2.75	16.86±7.67	14.51±1.24	18.93±1.23
k_Bacteria_p_Firmicutes_c_Clostridia_o_Clostridiales_f_Lachnospiraceae_g_Coprococcus							1.65±0.31	1.57±1.23	2.68±0.38	3.1±0.93
k_Bacteria_p_Firmicutes_c_Clostridia_o_Clostridiales_f_Lachnospiraceae_g_Moryella							0.8±0.14	0.78±0.95	0.3±0.06	0.57±0.13
k_Bacteria_p_Firmicutes_c_Clostridia_o_Clostridiales_f_Lachnospiraceae_g_Pseudobutyrivibrio							0.55±0.46	0.18±0.1	0.85±0.28	0.62±0.41
k_Bacteria_p_Firmicutes_c_Clostridia_o_Clostridiales_f_Lachnospiraceae_g_Roseburia							0	0	0.01±0.02	0.01±0.02
k_Bacteria_p_Firmicutes_c_Clostridia_o_Clostridiales_f_Lachnospiraceae_g_Shuttleworthia							0.64±0.41	0.28±0.2	0.34±0.1	0.19±0.09
k_Bacteria_p_Firmicutes_c_Clostridia_o_Clostridiales_f_Lachnospiraceae_g_[Ruminococcus]					0.02	0.03	0.14±0.1	0.01±0.02	0.11±0.04	0.14±0.05
k_Bacteria_p_Firmicutes_c_Clostridia_o_Clostridiales_f_Ruminococcaceae_Other				0.024		0.03	2.22±1.18	2.99±0.69	3.24±0.65	3.77±0.51
k_Bacteria_p_Firmicutes_c_Clostridia_o_Clostridiales_f_Ruminococcaceae_g_					0.02		0.28±0.14	0.08±0.06	0.29±0.11	0.76±0.42
k_Bacteria_p_Firmicutes_c_Clostridia_o_Clostridiales_f_Ruminococcaceae_g_Oscillospira							0.35±0.38	0.22±0.16	0.21±0.12	0.16±0.11
k_Bacteria_p_Firmicutes_c_Clostridia_o_Clostridiales_f_Ruminococcaceae_g_Ruminococcus							4.86±3.48	3.41±1.52	4.04±1.07	3.92±0.99
k_Bacteria_p_Firmicutes_c_Clostridia_o_Clostridiales_f_Veillonellaceae_Other							0.01±0.03	0.02±0.03	0.01±0.02	0
k_Bacteria_p_Firmicutes_c_Clostridia_o_Clostridiales_f_Veillonellaceae_g_Acidaminococcus							0	0.03±0.05	0	0
k_Bacteria_p_Firmicutes_c_Clostridia_o_Clostridiales_f_Veillonellaceae_g_Succiniclasticum							0.29±0.17	0.27±0.18	0.12±0.07	0.09±0.02
k_Bacteria_p_Firmicutes_c_Clostridia_o_Coriobacteriales_f__g_			0.025		0.024		1.51±0.53	1.18±1.14	3.51±0.58	3.51±0.55
k_Bacteria_p_Firmicutes_c_Clostridia_o_Coriobacteriales_f_Coriobacteriaceae_Other							0.01±0.01	0.05±0.04	0.01±0.01	0
k_Bacteria_p_Firmicutes_c_Clostridia_o_Coriobacteriales_f_Coriobacteriaceae_g_Adlercreutzia							0	0.01±0.01	0	0
k_Bacteria_p_Firmicutes_c_Clostridia_o_Coriobacteriales_f_Coriobacteriaceae_g_Atopobium							0	0.01±0.03	0	0
k_Bacteria_p_Firmicutes_c_Clostridia_o_Coriobacteriales_f_Coriobacteriaceae_g_Olsenella							0	0.03±0.05	0	0
k_Bacteria_p_Firmicutes_c_Erysipelotrichi_o_Erysipelotrichales_f_Erysipelotrichaceae_g_[Eubacterium]							0	0.16±0.32	0	0
k_Bacteria_p_Proteobacteria_Other_Other_Other_Other							0	0.07±0.15	0.02±0.03	0.01±0.02
k_Bacteria_p_Proteobacteria_c_Alphaproteobacteria_o_Rickettsiales_f__g_							0.01±0.02	0	0.03±0.04	0.01±0.02
k_Bacteria_p_Proteobacteria_c_Deltaproteobacteria_Other_Other_Other							0.01±0.02	0	0.01±0.01	0
k_Bacteria_p_Proteobacteria_c_Deltaproteobacteria_o_Desulfovibrionales_f_Desulfovibrionaceae_Other							0	0	0	0.01±0.01
k_Bacteria_p_Proteobacteria_c_Deltaproteobacteria_o_Desulfovibrionales_f_Desulfovibrionaceae_g_Desulfovibrio							0.01±0.02	0.01±0.01	0.03±0.03	0.03±0.01
k_Bacteria_p_Proteobacteria_c_Gammaproteobacteria_Other_Other_Other			0.05		0.05		0.12±0.1	0.73±1.21	0.05±0.07	0.03±0.02
k_Bacteria_p_Proteobacteria_c_Gammaproteobacteria_o_Aeromonadales_Other_Other							0	0.01±0.01	0	0
k_Bacteria_p_Proteobacteria_c_Gammaproteobacteria_o_Aeromonadales_f_Succinivibrionaceae_Other							0.05±0.06	0.11±0.12	0.01±0.03	0.02±0.03
k_Bacteria_p_Proteobacteria_c_Gammaproteobacteria_o_Aeromonadales_f_Succinivibrionaceae_g_		0.05	0.05				3.95±3.21	4.8±5.05	0.49±0.41	0.78±0.7
k_Bacteria_p_Proteobacteria_c_Gammaproteobacteria_o_Aeromonadales_f_Succinivibrionaceae_g_Ruminobacter							8.97±17.73	3.93±7.15	1.17±1.97	0.16±0.11
k_Bacteria_p_Proteobacteria_c_Gammaproteobacteria_o_Aeromonadales_f_Succinivibrionaceae_g_Succinivibrio							0	0.01±0.01	0	0
k_Bacteria_p_Spirochaetes_c_Spirochaetes_o_Spirochaetales_f_Spirochaetaceae_g_Treponema							0.03±0.03	0.02±0.04	0.02±0.04	0.02±0.03
k_Bacteria_p_Synergistetes_c_Synergistia_o_Synergistales_f_Dethiosulfovibrionaceae_g_Pyramidobacter							0.01±0.02	0.01±0.01	0.01±0.01	0
k_Bacteria_p_TM7_c_TM7-3_o_CW040_f_F16_g_							0.03±0.04	0	0.08±0.06	0.01±0.03
k_Bacteria_p_Tenericutes_c_Mollicutes_o_Anaeroplasmatales_f_Anaeroplasmataceae_g_							0.03±0.02	0	0	0
k_Bacteria_p_Tenericutes_c_Mollicutes_o_Anaeroplasmatales_f_Anaeroplasmataceae_g_Anaeroplasma							0.01±0.01	0	0.03±0.04	0.01±0.01
k_Bacteria_p_Tenericutes_c_Mollicutes_o_Anaeroplasmatales_f_Anaeroplasmataceae_g_RFN20							0.03±0.04	0.01±0.01	0.01±0.01	0.01±0.02
k_Bacteria_p_Tenericutes_c_Mollicutes_o_RF39_f__g_							0.01±0.01	0.04±0.08	0	0
Archaeal taxa
Methanobacterium_alkaliphilum			0.0076	0.0377	0.0018		1.87±3.64	0	2.95±3.56	7.55±3.52
Methanobrevibacter_gottschalkii							33.02±15.48	23.87±3.1	45.76±5.95	36.59±8.05
Methanobrevibacter_ruminantium			0.0326		0.0232		61.84±14.5	74.48±2.82	48.08±6.43	53.83±9.03
Methanobrevibacter_RT							0.02±0.01	0	0.01±0.01	0.03±0.05
Methanobrevibacter_wolinii							0.5±0.81	0.14±0.3	0	0.01±0.01
Methanosphaera_ISO3_F5							0.25±0.11	0.35±0.1	0.33±0.08	0.46±0.08
Methanimicrococcus_blatticola							2.34±2.23	0.71±0.72	2.19±2.13	1.34±0.68
Methanomassiliicoccaceae_Group10	0.0237	0.0545					0.01±0.01	0	0.1±0.1	0
Methanomassiliicoccaceae_Group12_ISO4_H5							0.08±0.06	0.37±0.48	0.34±0.48	0.1±0.08
Methanomassiliicoccaceae_Group3b					0.0572	0.0517	0.01±0.01	0.03±0.04	0.06±0.07	0.01±0.01
Methanomassiliicoccaceae_Group8_WGK1							0.01±0.01	0.01	0.1±0.13	0.01±0.02
Ciliate protozoa taxa
Blepharocorys_curvigula							0.02±0.03	0	0.01±0.01	0.01±0.01
Dasytricha_uncultured							7.32±14.12	0.06±0.03	1.41±0.36	1.15±1.04
Diplodinium_uncultured							0.51±0.87	0.02±0.01	0.06±0.02	0.42±0.53
Entodinium_longinucleatum							2.47±1.68	1.25±1	4.78±2.72	4.61±2.2
Entodinium_uncultured			0.002		0.004	0.0007	33.55±21.53	96.21±2.81	57.24±12.68	63.45±11.78
Eudiplodinium_uncultured							0.15±0.19	0.01±0.01	0.03±0.03	0.07±0.08
Isotricha_LDK_2011						0.05	36.28±31.68	0.26±0.07	10.06±11.25	6.24±8.54
Isotricha_uncultured							0.61±0.29	0.12±0.12	3.61±3.49	1.18±1.16
Metadinium_minorum							8.79±7.64	1.74±1.58	19.7±5.35	19.68±4.67
Ophryoscolex_uncultured							0.35±0.62	0.01±0.01	0.02±0.02	0.05±0.03
Polydiniella_mysorea							0	0	0.01±0	0
Raabena_bella		0.02					0.11±0.09	0.06±0.02	1.97±0.85	2.07±1.87
Trichostomatia_uncultured							9.71±17.53	0.24±0.07	1.09±1.71	1.05±0.87
Fungal taxa
AL8	0.04						2.1±3.85	0.1	1.46±1.02	8.51±3.96
Anaeromyces1							0.33±0.44	1.23	1.69±1.16	1.52±1.11
Caecomyces1				0.03			16.38±17.09	10.3	44.34±9.68	57.52±4.24
Cyllamyces1							0.02±0.02	0.03	4.37±4.5	0.91±0.96
Cyllamyces2							0.02±0.03	0.17	5.98±6.15	1.52±1.6
KF1							1.53±2.54	0.17	6.67±7.29	0.85±1.23
MN3							0.01±0.02	0.07	1.06±0.42	0.53±0.39
Neocallimastix1				0.07	0.07		53.76±27.61	84.5	20.6±11.06	11.75±11.99
Orpinomyces1a							0.25±0.4	0.5	4.31±2.46	6.12±5.59
Orpinomyces1b							0.07±0.14	0	0.14±0.15	0.13±0.12
Piromyces2							19.83±29.91	0.27	3.26±3.83	1.64±2.24
Piromyces3							0.1±0.12	0.07	0.45±0.54	0.1±0.03
Piromyces6							0.53±0.96	0.17	2.43±2.61	0.18±0.12
Piromyces7							2.14±2.72	0.03	0.25±0.26	0.14±0.06
SK2	0.03						0	0	0.05±0.08	0.37±0.28
SK3							2.91±4.5	0.3	2.64±1.14	7.18±7.37
